# Supplementary material for: Alterations in the nigrostriatal system following conditional inactivation of α-synuclein in neurons of adult and aging mice
Source: Neurobiol Aging. 2020 Jul;91:76–87. doi: 10.1016/j.neurobiolaging.2020.02.026 (PMC7242904; doi:10.1016/j.neurobiolaging.2020.02.026)
Supplement: Supplementary Table A1 — Expression levels of mRNAs in the midbrain of 18-month-old Sncaflox/- mice injected with tamoxifen or vehicle at the age of 12 months. Midbrains of four animals per group were used for nanoString/nCounter analysis of a bespoke codeset that included 106 mRNAs involved in synaptic transmission. Expression levels of 5 housekeeping RNA (β-actin, α-tubilin 1a chain, GAPDH, Hprt1, 60S ribosomal L4 protein, and 18S rRNA) were used for normalisation. [file mmc1.xlsx]

## Sheet: Suppl. Table A.1
Supplementary Table A.1. Expression levels of mRNAs in the midbrain of 18-month old Sncaflox/- mice injected with tamoxifen or vehicle at the age of 12 months. Midbrains of four animals per group were used for nanoString/nCounter analysis of a bespoke codeset that included 106 mRNAs involved in synaptic transmission. Expression levels of 5 housekeeping RNA (beta-actin, alpha-tubilin 1a chain, GAP…
Probe Name	Accession #	TMX	StDev of TMX	control	StDev of control	TMX vs. control	P value of: TMX vs. control	t-statistic of: TMX vs. control	Lower 95% CI of: TMX vs. control	Upper 95% CI of: TMX vs. control	FDR adjusted pvalue of: TMX vs. control
Slc6a13	NM_144512.2	107.67	4.93	59.64	21.69	1.81	0.0420828	3.3424	1.03	3.17	1
Chrm4	NM_007699.2	178.99	98.41	104.1	64.21	1.72	0.213282	1.39855	0.63	4.66	1
Chrm1	NM_007698.3	1334.6	571.73	794.78	704.95	1.68	0.310033	1.13597	0.47	5.96	1
Slc17a7	NM_182993.2	2883.06	1111.62	1733.17	1342.82	1.66	0.277566	1.23555	0.53	5.22	1
Drd1	NM_010076.3	346.72	290.37	240.04	169.49	1.44	0.559954	0.628496	0.28	7.33	1
Drd2	NM_010077.2	608.2	263.57	474.68	221.51	1.28	0.477226	0.76157	0.56	2.96	1
Mlkl	NM_029005.3	19.34	0.99	15.26	6.19	1.27	0.335573	1.13768	0.65	2.46	1
Cplx2	NM_009946.3	1533.91	372.53	1224.07	359.15	1.25	0.26961	1.21799	0.78	2.02	1
Sv2b	NM_153579.4	836.91	168.91	681.12	211.03	1.23	0.313296	1.11536	0.76	1.98	1
Rbfox3	NM_001024931.2	1653.1	339.77	1369.74	367.89	1.21	0.289722	1.16191	0.8	1.83	1
Stx1a	NM_016801.3	772.26	262.99	649.55	281.99	1.19	0.524554	0.676437	0.62	2.29	1
Slc6a2	NM_009209.3	19.8	3.93	16.79	3.13	1.18	0.274261	1.20314	0.83	1.68	1
Gria2	NM_001039195.1	1358.88	343.44	1195.06	283.2	1.14	0.469738	0.772375	0.74	1.74	1
Vamp2	NM_009497.3	4565.37	444.69	4061.7	324.45	1.12	0.115055	1.85373	0.96	1.32	1
Stx3	NM_001025307.1	132.94	17	119.97	14.01	1.11	0.285099	1.17428	0.89	1.39	1
Casp8	NM_009812.2	62.72	8.42	57.43	14.46	1.09	0.593961	0.575361	0.71	1.67	1
Epn1	NM_010147.3	3897.93	249.93	3587.65	481.9	1.09	0.311698	1.14414	0.89	1.33	1
Bdnf	NM_007540.4	337.09	49.29	312.23	55.6	1.08	0.530543	0.666586	0.8	1.45	1
Bad	NM_007522.3	339.22	29.73	317.06	21.74	1.07	0.262922	1.23961	0.93	1.23	1
Actb	NM_007393.3	18984.8	1123.33	17672.2	1363.41	1.07	0.198093	1.46239	0.95	1.22	1
Adra2a	NM_007417.4	82.32	7.13	77.88	11.88	1.06	0.554582	0.635329	0.83	1.35	1
Grin2a	NM_008170.2	364.42	35.38	343.59	118.22	1.06	0.747053	0.348772	0.62	1.81	1
Slc1a3	NM_148938.3	6110.87	481.66	5777.31	150.48	1.06	0.245538	1.38033	0.93	1.2	1
Bax	NM_007527.3	225.18	24.53	214.1	6.89	1.05	0.414695	0.921965	0.88	1.25	1
Syn2	NM_013681.1	5860.43	446.18	5605.54	905.22	1.05	0.644782	0.495439	0.81	1.34	1
Syt1	NM_009306.3	10384	1180.06	9869.37	1212.5	1.05	0.559079	0.618427	0.85	1.3	1
Htr1b	NM_010482.1	131.14	30.71	125.85	33.98	1.04	0.823955	0.232397	0.66	1.64	1
Napb	NM_019632.3	6073.96	295.11	5863.85	316.64	1.04	0.37145	0.966554	0.94	1.14	1
Slc17a8	NM_182959.3	68.66	8.13	65.79	13.55	1.04	0.728865	0.366834	0.76	1.44	1
Syn1	NM_013680.4	7663.74	603.57	7352.18	600.44	1.04	0.486989	0.740471	0.9	1.2	1
Slc1a2	NM_001077514.3	24530.9	1606.04	23857.4	2382.35	1.03	0.65208	0.4775	0.89	1.19	1
Comt	NM_007744.3	1138.95	67.73	1118.15	76.01	1.02	0.694585	0.412578	0.91	1.14	1
Dnm2	NM_001039520.1	752.58	45.1	740.58	26.02	1.02	0.661995	0.464708	0.92	1.12	1
Slc1a1	NM_009199.2	617.36	66.61	607.58	24.66	1.02	0.802678	0.267947	0.84	1.23	1
Amph	NM_175007.1	2197.85	56.28	2168.76	142.04	1.01	0.724339	0.379088	0.91	1.13	1
Casp3	NM_009810.2	126.76	12.5	125.96	5.58	1.01	0.911509	0.117887	0.87	1.17	1
Hspb1	NM_013560.2	234.53	33.08	231.18	28.57	1.01	0.880145	0.157357	0.8	1.28	1
Ripk1	NM_009068.3	46.85	8.59	46.38	8.89	1.01	0.941609	0.0763694	0.72	1.42	1
Syp	NM_009305.2	6930.46	240.15	6889.56	213.75	1.01	0.806831	0.255686	0.95	1.07	1
Gapdh	NM_008084.2	80612.2	438.04	80121	1614.56	1.01	0.596795	0.581794	0.97	1.04	1
Atp6v1b2	NM_007509.3	5965.48	101.63	5953.41	116.13	1	0.880687	0.156724	0.97	1.04	1
Cplx1	NM_007756.3	3444.36	336.9	3436.97	427.39	1	0.979133	0.0273424	0.82	1.23	1
Snap25	NM_011428.3	15173.8	422.87	15136.6	909.38	1	0.945678	0.0723402	0.91	1.1	1
Ywhae	NM_009536.4	23489.4	896.54	23470.6	1120.89	1	0.980146	0.0260027	0.92	1.08	1
Dnajc5	NM_016775.3	3563.83	34.99	3568.95	84.72	-1	0.916975	-0.111008	0.96	1.04	1
Sh3gl1	NM_013664.3	397.66	11.7	398.16	27.57	-1	0.974681	-0.0337174	0.9	1.11	1
Stx1b	NM_024414.2	8531.18	219.48	8547.84	171.76	-1	0.908805	-0.119757	0.96	1.04	1
Atp6v1a	NM_007508.5	3791.31	133.63	3837.91	179.04	-1.01	0.691461	-0.418033	0.92	1.06	1
Bcl2	NM_009741.3	192.42	15.18	193.53	14.89	-1.01	0.918041	-0.107315	0.87	1.14	1
Cycs	NM_007808.4	4111.64	188.63	4157.08	150.04	-1.01	0.720971	-0.37541	0.92	1.07	1
Dnm1	NM_010065.2	8579.25	380.31	8688.06	641.33	-1.01	0.783841	-0.289944	0.88	1.11	1
Grin1	NM_008169.2	1833.28	149.7	1846.08	137.76	-1.01	0.901896	-0.128602	0.86	1.14	1
Nsf	NM_008740.2	14969.4	622.99	15103.5	555.73	-1.01	0.758757	-0.321672	0.92	1.06	1
Slc32a1	NM_009508.2	2287	266.28	2298.87	129.04	-1.01	0.940709	-0.078907	0.83	1.19	1
Snap23	NM_009222.3	226.55	6.49	229.53	25.95	-1.01	0.83402	-0.22623	0.82	1.19	1
Rpl4	NM_024212.4	11203.8	352.33	11287.9	200.91	-1.01	0.698475	-0.411743	0.94	1.04	1
Atp5a1	NM_007505.2	15503.5	234.46	15803.6	433.69	-1.02	0.281106	-1.21896	0.94	1.02	1
Atp5b	NM_016774.3	12118.9	373.75	12301.9	535.85	-1.02	0.594641	-0.564821	0.92	1.05	1
Bcl2l1	NM_009743.4	974.27	62.34	998	100.92	-1.02	0.699294	-0.409073	0.84	1.14	1
Drd5	NM_013503.3	74.25	8.44	75.62	7.92	-1.02	0.826486	-0.229071	0.8	1.21	1
Gabab	NM_019439.3	9921.58	705.36	10169.6	350.06	-1.02	0.561695	-0.627851	0.87	1.09	1
Hspa1a	NM_010479.2	260.3	40.4	265.19	59.7	-1.02	0.896221	-0.136545	0.69	1.39	1
Rab3a	NM_009001.6	16470.3	474.57	16785.8	518.93	-1.02	0.405004	-0.89584	0.93	1.04	1
Syngr1	NM_009303.2	2039.96	104.59	2080.52	28.85	-1.02	0.507241	-0.738935	0.9	1.07	1
Vamp4	NM_016796.3	1107.63	36.73	1128.36	42.41	-1.02	0.486869	-0.741639	0.92	1.05	1
Ntrk2	NM_001025074.1	7488.87	289.56	7725.6	270.44	-1.03	0.279533	-1.18943	0.91	1.04	1
Slc6a1	NM_178703.4	4656.15	156.55	4818.57	279.02	-1.03	0.358202	-1.0154	0.88	1.06	1
Stxbp1	NM_001113569.1	4904.39	80.77	5068.4	172.68	-1.03	0.150815	-1.74201	0.92	1.02	1
Tuba1a	NM_011653.2	27313.7	1488.13	28126.5	1162.21	-1.03	0.423457	-0.862944	0.89	1.06	1
Hspa8	NM_031165.4	16084.7	822.82	16701.9	1012.53	-1.04	0.38267	-0.943614	0.87	1.07	1
Kif1b	NM_008441.2	4961.95	207.75	5179.29	261.33	-1.04	0.242958	-1.29986	0.88	1.04	1
Napg	NM_028017.1	1869.43	28.04	1948.58	31.34	-1.04	0.00915265	-3.78898	0.93	-1.01	1
Sh3gl2	NM_019535.2	6043.65	333.83	6289.1	362.26	-1.04	0.355205	-1.00197	0.87	1.06	1
Slc18a3	NM_021712.2	66.06	24.12	68.85	13.13	-1.04	0.864161	-0.181434	0.51	1.81	1
Synj1	NM_001045515.1	4215.07	252.95	4366.51	248.38	-1.04	0.421335	-0.862996	0.87	1.07	1
Tubb3	NM_023279.2	7015.52	505.92	7276.64	502.43	-1.04	0.488486	-0.737784	0.85	1.1	1
Hprt	NM_013556.2	6243.04	222.93	6504.02	290.33	-1.04	0.20348	-1.43536	0.89	1.03	1
Hsp90aa1	NM_010480.5	28044.1	1767.31	29502.3	2277.65	-1.05	0.346275	-1.02601	0.84	1.08	1
Napa	NM_025898.3	2498.44	45.6	2614.47	64.23	-1.05	0.0278705	-2.95959	0.92	-1.01	1
Sqstm1	NM_011018.3	4742.44	264.77	4975.32	177.27	-1.05	0.207532	-1.44404	0.88	1.04	1
Ywhab	NM_018753.6	2846.06	74.6	2997.25	118.13	-1.05	0.0801486	-2.16982	0.89	1.01	1
Drd3	NM_007877.1	20.65	4.29	21.99	3.32	-1.06	0.644557	-0.488436	0.67	1.31	1
Maoa	NM_173740.3	619.43	67.09	657.43	24.77	-1.06	0.358437	-1.04713	0.79	1.13	1
Sv2a	NM_022030.3	7401.16	543.7	7874.28	577.03	-1.06	0.273243	-1.20593	0.82	1.07	1
Trp53	NM_011640.3	506.3	24.92	537.01	18.68	-1.06	0.106691	-1.9405	0.87	1.02	1
Bag3	NM_013863.4	85.41	13.52	91.93	11.31	-1.08	0.487908	-0.743102	0.72	1.2	1
Htr2c	NM_008312.2	942.11	146.17	1020.52	69	-1.08	0.384409	-0.96932	0.73	1.16	1
Stx2	NM_007941.2	140.01	25.23	151.39	9.04	-1.08	0.45076	-0.841866	0.69	1.24	1
Gabra1	NM_010250.4	5859.06	336.77	6367.19	357.81	-1.09	0.08357	-2.07325	0.83	1.02	1
Stx5a	NM_001167799.1	386.28	12.7	422.82	24.18	-1.09	0.0425603	-2.74792	0.83	1	1
Dnm3	NM_001038619.1	3635.04	387.88	3998.68	433.48	-1.1	0.252517	-1.26584	0.75	1.1	1
Maob	NM_172778.2	756.08	110.87	841.11	101.96	-1.11	0.292093	-1.1591	0.71	1.14	1
Nefl	NM_010910.1	1723.76	227.99	1906.67	124.01	-1.11	0.241857	-1.35463	0.74	1.11	1
Nefm	NM_008691.2	1698.56	354.52	1885.07	298.64	-1.11	0.456355	-0.799626	0.64	1.26	1
Chrnb2	NM_009602.4	310.13	47.57	349.15	22.62	-1.13	0.201324	-1.51104	0.71	1.1	1
Mbp	NM_010777.3	10483.2	1908.67	11986.8	1631.5	-1.14	0.286684	-1.178	0.65	1.17	1
Casp9	NM_015733.5	141.95	6.8	163.95	20.71	-1.15	0.0949059	-2.19813	0.7	1.07	1
Drd4	NM_007878.2	11.17	2.51	12.83	4.48	-1.15	0.486951	-0.744091	0.54	1.41	1
Th	NM_009377.1	394.91	69.93	455.82	89.92	-1.15	0.329808	-1.06142	0.61	1.23	1
Chrna4	NM_015730.5	509	128.17	598.97	90.7	-1.18	0.302689	-1.14631	0.59	1.22	1
Nefh	NM_010904.3	2508.42	800.35	3030.06	636.42	-1.21	0.361109	-0.999524	0.51	1.35	1
Slc6a4	NM_010484.2	19.35	16.53	24.02	33.87	-1.24	0.698404	-0.408904	0.21	3.14	1
Slc17a6	NM_080853.3	1221.55	440.15	1588.88	342.76	-1.3	0.255703	-1.27956	0.45	1.3	1
Ddc	NM_016672.4	109.15	41.36	149.43	46.49	-1.37	0.242772	-1.30166	0.39	1.36	1
Slc18a2	NM_172523.3	275.11	116.06	448.65	103.59	-1.63	0.0997604	-2.03498	0.31	1.2	1
Slc6a3	NM_010020.3	208.04	134.5	368.79	102.56	-1.77	0.194169	-1.56276	0.18	1.81	1
